# Supplementary material for: Comparison of EDC/NHS and Pentasodium Triphosphate (TPP) as Cross-Linking Agents for Nanohydroxyapatite, Silk Fibroin, and Chitosan 3D Scaffolds
Source: Polymers (Basel). 2026 Jun 28;18(13):1610. doi: 10.3390/polym18131610 (PMC13364012; doi:10.3390/polym18131610)
Supplement: Supplementary file 1 [file polymers-18-01610-s001.zip]

Archive with 1 entries (1 files):
- polymers-4354786-supplementary.pdf
